# Supplementary material for: Ratiometric G-Quadruplex Assay for Robust Lead Detection in Food Samples
Source: Biosensors (Basel). 2021 Aug 16;11(8):274. doi: 10.3390/bios11080274 (PMC8391220; doi:10.3390/bios11080274)
Supplement: Supplementary file 1 [file biosensors-11-00274-s001.zip]

Archive with 1 entries (1 files):
- biosensors-1285248-supplementary.pdf
